# Supplementary material for: Use of Wild Ungulates as Sentinels of TBEV Circulation in a Naïve Area of the Northwestern Alps, Italy
Source: Life (Basel). 2022 Nov 15;12(11):1888. doi: 10.3390/life12111888 (PMC9699112; doi:10.3390/life12111888)
Supplement: Supplementary file 1 [file life-12-01888-s001.zip]

Archive with 1 entries (1 files):
- life-1995417-supplementary Table S1.xlsx
