# Supplementary material for: Use of Wild Ungulates as Sentinels of TBEV Circulation in a Naïve Area of the Northwestern Alps, Italy
Source: Life (Basel). 2022 Nov 15;12(11):1888. doi: 10.3390/life12111888 (PMC9699112; doi:10.3390/life12111888)
Supplement: Supplementary file 1 [file life-12-01888-s001.zip › life-1995417-supplementary Table S1.xlsx]

## Sheet: Hunted_ungulates_17-19
Wild ungulates subjected to serological testing against Tick-borne encephalitis virus, High Susa Valley, northwestern Italy, hunting seasons from 2017 to 2019.
ID code	Sampling date (dd/mm/yy)	Ungulate species	Sex	Age	Longitude	Latitude	Altitudine (m a.s.l.)	N. of Ixodes ricinus	N. of Dermacentor marginatus	Total proteins (g/L)
CER17_01	2017-12-09	Cervus elaphus	Female	Yearling	NA	NA	NA	0	0	57
CER17_02	2017-12-09	Cervus elaphus	Female	12	NA	NA	NA	0	0	49
CER17_03	2017-12-09	Cervus elaphus	Male	Yearling	NA	NA	NA	0	0	49
CER17_04	2017-12-09	Cervus elaphus	Female	2	NA	NA	NA	0	0	22
CER17_05	2017-12-09	Cervus elaphus	Female	4	NA	NA	NA	0	0	25
CAM17_01	2017-09-23	Rupicapra rupicapra	Male	1	327000	4986000	1500	NA	NA	26
CAM17_02	2017-09-23	Rupicapra rupicapra	Male	12	322000	4998000	1600	NA	NA	30
CAM17_03	2017-09-23	Rupicapra rupicapra	Female	3	324000	4996000	2600	NA	NA	21
CAM17_04	2017-09-23	Rupicapra rupicapra	Female	4	324000	4994000	2600	NA	NA	26
CAM17_05	2017-09-23	Rupicapra rupicapra	Female	4	322000	4998000	1600	NA	NA	27
CAM17_06	2017-09-23	Rupicapra rupicapra	Male	Yearling	320000	4992000	1600	NA	NA	25
CAM17_07	2017-09-23	Rupicapra rupicapra	Female	7	323000	4999000	1500	NA	NA	82
CAM17_08	2017-09-23	Rupicapra rupicapra	Female	2	330000	4992000	2000	NA	NA	20
CAM17_09	2017-09-23	Rupicapra rupicapra	Male	1	330000	4996000	2500	NA	NA	20
CAM17_10	2017-09-23	Rupicapra rupicapra	Female	Yearling	339000	4999000	2000	NA	NA	80
CAM17_11	2017-09-23	Rupicapra rupicapra	Female	3	331000	4982000	2400	NA	NA	78
CAM17_12	2017-09-23	Rupicapra rupicapra	Female	14	320000	4996000	2300	NA	NA	31
CAM17_13	2017-09-30	Rupicapra rupicapra	Female	4	320000	4989000	1900	NA	NA	21
CAM17_14	2017-09-30	Rupicapra rupicapra	Male	7	334000	4975000	1600	NA	NA	24
CAM17_15	2017-09-30	Rupicapra rupicapra	Female	1	317000	4995000	1800	NA	NA	22
CAM17_16	2017-09-30	Rupicapra rupicapra	Female	1	322000	4987000	2300	NA	NA	22
CAM17_17	2017-09-30	Rupicapra rupicapra	Male	6	328000	4997400	2600	NA	NA	21
CAM17_18	2017-09-16	Rupicapra rupicapra	Male	1	320000	4992000	1600	NA	NA	40
CAM17_19	2017-09-16	Rupicapra rupicapra	Female	5	323000	4989000	1450	NA	NA	100
CAM17_20	2017-09-16	Rupicapra rupicapra	Female	14	344000	4993000	2300	NA	NA	21
CAM17_21	2017-09-16	Rupicapra rupicapra	Female	6	331000	4982000	2400	NA	NA	62
CAM17_22	2017-09-16	Rupicapra rupicapra	Female	1	331000	4982000	2400	NA	NA	25
CAM17_23	2017-10-07	Rupicapra rupicapra	Male	11	327000	4973000	2300	NA	NA	31
CAM17_24	2017-10-07	Rupicapra rupicapra	Male	6	327000	5000000	2500	NA	NA	20
CAM17_25	2017-10-07	Rupicapra rupicapra	Male	6	344000	4993000	2300	NA	NA	29
CAM17_26	2017-10-15	Rupicapra rupicapra	Female	8	330000	4995000	2796	NA	NA	20
CAM17_27	2017-10-22	Rupicapra rupicapra	Male	Yearling	323000	4984000	1900	NA	NA	43
CAM17_28	2017-10-21	Rupicapra rupicapra	Female	3	317000	4995000	1800	NA	NA	89
CAM17_29	2017-10-29	Rupicapra rupicapra	Female	Yearling	332000	4972000	2500	NA	NA	21
CAM17_30	2017-10-28	Rupicapra rupicapra	Female	1	341000	4972000	2700	NA	NA	72
CAM17_31	2017-10-28	Rupicapra rupicapra	Male	8	332000	4994000	2200	NA	NA	55
CAM17_32	2017-10-28	Rupicapra rupicapra	Male	1	338000	4969000	2300	NA	NA	20
CAM17_33	2017-10-28	Rupicapra rupicapra	Male	3	332000	4994000	1600	NA	NA	23
CAM17_34	2017-10-28	Rupicapra rupicapra	Female	7	319000	4989000	2350	NA	NA	25
CAM17_35	2017-10-29	Rupicapra rupicapra	Male	Yearling	323000	4978000	1900	NA	NA	22
CAM17_36	2017-10-29	Rupicapra rupicapra	Female	4	332000	4994000	1600	NA	NA	37
CAM17_37	2017-10-29	Rupicapra rupicapra	Male	2	332000	4994000	1600	NA	NA	20
CAM17_38	2017-10-29	Rupicapra rupicapra	Male	7	330000	4992000	2000	NA	NA	40
CAM17_39	2017-10-29	Rupicapra rupicapra	NA	1	332000	4972000	2500	NA	NA	20
CAM17_40	2017-10-29	Rupicapra rupicapra	NA	3	332000	4972000	2500	NA	NA	30
CAM17_41	2017-11-11	Rupicapra rupicapra	Female	Yearling	318000	4998000	2500	NA	NA	56
CAM17_42	2017-11-11	Rupicapra rupicapra	Female	12	323000	4983000	2100	NA	NA	49
CAM17_43	2017-11-11	Rupicapra rupicapra	Female	3	339000	4999000	2000	NA	NA	57
CAM17_44	2017-11-11	Rupicapra rupicapra	Female	11	325000	4977000	2000	NA	NA	44
CAM17_46	2017-11-13	Rupicapra rupicapra	Male	7	328000	4662000	1400	NA	NA	20
CAM17_47	2017-11-13	Rupicapra rupicapra	Male	6	320000	4991000	1250	NA	NA	23
CAM17_48	2017-11-13	Rupicapra rupicapra	Male	4	338000	4999000	1900	NA	NA	20
CAM17_49	2017-11-13	Rupicapra rupicapra	Female	1	323000	4978000	1700	NA	NA	40
CAM17_50	2017-11-13	Rupicapra rupicapra	Male	Yearling	326000	4985000	1650	NA	NA	21
CAM17_51	2017-11-13	Rupicapra rupicapra	Male	13	325000	4984000	1500	NA	NA	64
CAM17_52	2017-11-13	Rupicapra rupicapra	NA	Yearling	319000	4989000	2300	NA	NA	20
CAM17_53	2017-12-09	Rupicapra rupicapra	Female	NA	332000	4994000	2200	NA	NA	34
CER1_18	2018-10-27	Cervus elaphus	Male	2	326000	4984000	1300	10	0	53
CER2_18	2018-10-27	Cervus elaphus	Female	3	335000	4995000	1200	6	0	91
CER3_18	2018-10-27	Cervus elaphus	Female	1	337000	4995000	1200	0	0	31
CER51_18	2018-11-03	Cervus elaphus	Female	Yearling	323000	4989000	1450	0	0	20
CER52_18	2018-11-04	Cervus elaphus	Male	5	327000	4987000	1600	0	0	53
CER50_18	2018-11-04	Cervus elaphus	Female	Yearling	334000	4995000	1350	0	0	70
CER54_18	2018-11-04	Cervus elaphus	Female	1	340000	4996000	1500	0	0	58
CER53_18	2018-11-04	Cervus elaphus	Male	6-7	316000	4991000	1700	0	0	115
CER4_18	2018-11-08	Cervus elaphus	Male	2	338000	4999000	2000	3	0	56
CER5_18	2018-11-08	Cervus elaphus	Female	1	327000	4990000	1500	0	0	24
CER6_18	2018-11-08	Cervus elaphus	Male	Yearling	336000	4995000	900	6	0	52
CER7_18	2018-11-08	Cervus elaphus	Female	3	338000	4996000	900	1	0	67
CER58_18	2018-11-10	Cervus elaphus	Female	1	325000	4982000	1400	0	0	20
CER56_18	2018-11-10	Cervus elaphus	Female	6	331000	4989000	1300	0	0	34
CER57_18	2018-11-10	Cervus elaphus	Female	1	330000	4981000	2100	0	0	46
CER8_18	2018-11-22	Cervus elaphus	Female	Yearling	332000	4993000	1250	2	0	20
CER9_18	2018-11-22	Cervus elaphus	Female	3	332000	4988000	1800	0	0	21
CER10_18	2018-11-25	Cervus elaphus	Male	Yearling	338000	4995000	1300	0	0	61
CER59_18	2018-11-28	Cervus elaphus	Female	3	NA	NA	NA	0	0	85
CER11_18	2018-11-29	Cervus elaphus	Male	8	330000	4987000	1200	0	0	68
CER12_18	2018-11-29	Cervus elaphus	Female	Yearling	328000	4991000	1600	0	0	20
CER13_18	2018-11-29	Cervus elaphus	Female	Yearling	337000	4994000	1000	0	0	20
CER14_18	2018-11-29	Cervus elaphus	Female	4	337000	4994000	1000	1	1	20
CER60_18	2018-12-01	Cervus elaphus	Female	7-8	340000	4998000	900	0	0	71
CER15_18	2018-12-06	Cervus elaphus	Female	Yearling	336000	4997000	1250	3	0	67
CER16_18	2018-12-06	Cervus elaphus	Female	Yearling	337000	4996000	1000	4	0	26
CER17_18	2018-12-06	Cervus elaphus	Female	2	332000	4988000	1500	0	0	85
CER18_18	2018-12-06	Cervus elaphus	Male	5	323000	4989000	1150	0	0	38
CER19_18	2018-12-06	Cervus elaphus	Male	7	337000	4999000	2000	0	0	20
CER20_18	2018-12-06	Cervus elaphus	Female	11	335000	4995000	1000	0	0	70
CER21_18	2018-12-06	Cervus elaphus	Female	Yearling	328000	4990000	1250	2	0	51
CER22_18	2018-12-10	Cervus elaphus	Male	7-9	328000	4984000	1800	0	0	65
CER23_18	2018-12-13	Cervus elaphus	Female	12	326000	4990000	1200	4	0	21
CER24_18	2018-12-13	Cervus elaphus	Female	Yearling	331000	4994000	1900	0	0	65
CER25_18	2018-12-13	Cervus elaphus	Male	7	338000	4998000	1500	1	0	27
CER26_18	2018-12-15	Cervus elaphus	Male	6	332000	4993000	1800	0	0	20
CER27_18	2018-12-15	Cervus elaphus	Male	Yearling	336000	4996000	1200	1	0	24
CER28_18	2018-12-15	Cervus elaphus	Male	Yearling	337000	4995000	1000	2	0	47
CER29_18	2018-12-15	Cervus elaphus	Female	Yearling	337000	4995000	1000	0	0	25
CER30_18	2018-12-15	Cervus elaphus	Female	4	326000	4992000	1900	0	0	20
CER31_18	2018-12-15	Cervus elaphus	Female	Yearling	326000	4992000	1950	0	0	54
CER32_18	2018-12-15	Cervus elaphus	Male	Yearling	327000	4979000	1700	0	0	20
CER33_18	2018-12-15	Cervus elaphus	Male	8	338000	4997000	900	0	0	32
CER34_18	2018-12-15	Cervus elaphus	Male	1	334000	4994000	1300	6	0	20
CER35_18	2018-12-15	Cervus elaphus	Female	8	335000	4994000	1200	0	0	46
CER36_18	2018-12-15	Cervus elaphus	Female	2	340000	4998000	850	0	0	59
CER37_18	2018-12-15	Cervus elaphus	Male	4	336000	4997000	1800	0	0	27
CER38_18	2018-12-20	Cervus elaphus	Male	Yearling	323000	4989000	1500	0	0	22
CER39_18	2018-12-20	Cervus elaphus	Female	Yearling	332000	4994000	1900	0	0	23
CER40_18	2018-12-20	Cervus elaphus	Female	Yearling	331000	4989000	1300	2	0	20
CER41_18	2018-12-20	Cervus elaphus	Male	3	322000	4997000	1600	0	0	21
CER42_18	2018-12-20	Cervus elaphus	Female	Yearling	333000	4995000	1800	0	0	25
CER43_18	2018-12-20	Cervus elaphus	Female	Yearling	320000	4995000	1600	0	0	43
CER44_18	2018-12-20	Cervus elaphus	Female	Yearling	342000	4999000	750	6	0	29
CER45_18	2018-12-20	Cervus elaphus	Male	Yearling	335000	4995000	1100	0	0	26
CER46_18	2018-12-20	Cervus elaphus	Male	5	338000	4998000	1800	0	0	31
CER47_18	2018-12-20	Cervus elaphus	Female	3	328000	4999000	1200	0	0	25
CER48_18	2018-12-20	Cervus elaphus	Female	Yearling	319000	4996000	1600	0	0	22
CER49_18	2018-12-20	Cervus elaphus	Female	7	327000	4986000	1500	1	0	22
CAM1_18	2018-10-27	Rupicapra rupicapra	Male	1	327000	4986000	1400	2	0	21
CAM12_18	2018-11-03	Rupicapra rupicapra	Male	6	324000	4980000	1800	0	0	61
CAM14_18	2018-11-03	Rupicapra rupicapra	Male	2	322000	4998000	1800	0	0	67
CAM13_18	2018-11-09	Rupicapra rupicapra	Female	7	333000	4971000	2200	0	0	20
CAM15_18	2018-11-09	Rupicapra rupicapra	Male	11	328000	4986000	1300	0	0	22
CAM16_18	2018-11-04	Rupicapra rupicapra	Male	3	330000	4991000	1200	0	0	52
CAM2_18	2018-11-08	Rupicapra rupicapra	Male	1	323000	4984000	2000	0	0	20
CAM19_18	2018-11-10	Rupicapra rupicapra	Male	Yearling	333000	4996000	2200	0	0	64
CAM18_18	2018-11-10	Rupicapra rupicapra	Female	7	339000	4973000	2300	0	0	64
CAM20_18	2018-11-10	Rupicapra rupicapra	Male	1	330000	4991000	1300	0	0	20
CAM17_18	2018-11-10	Rupicapra rupicapra	Female	6	329000	4990000	1500	0	0	70
CAM4_18	2018-11-22	Rupicapra rupicapra	Female	9	332000	4996000	2500	0	0	58
CAM5_18	2018-11-22	Rupicapra rupicapra	Male	1	323000	4983000	1900	0	0	34
CAM3_18	2018-11-22	Rupicapra rupicapra	Female	11	340000	4972000	2300	0	0	23
CAM6_18	2018-11-24	Rupicapra rupicapra	Female	Yearling	328000	4987000	1200	0	0	39
CAM21_18	2018-12-01	Rupicapra rupicapra	Female	1	332000	4972000	2800	0	0	60
CAM8_18	2018-12-06	Rupicapra rupicapra	Male	1	329000	4972000	2200	0	0	20
CAM7_18	2018-12-06	Rupicapra rupicapra	Female	9	324000	4992000	1900	0	0	22
CAM9_18	2018-12-15	Rupicapra rupicapra	Female	2	328000	4988000	1200	0	0	65
CAM10_18	2018-12-15	Rupicapra rupicapra	Female	8	324000	4983000	1750	0	0	24
CAM11_18	2018-12-15	Rupicapra rupicapra	Female	1	338000	4999000	1900	0	0	42
CAP1_18	2018-11-22	Capreolus capreolus	Male	Yearling	336000	4996000	1250	14	0	91
CAM1_19	2019-09-30	Rupicapra rupicapra	Male	6	336000	4975000	2400	0	0	20
CAM2_19	2019-09-30	Rupicapra rupicapra	Male	7	342000	4993000	2300	0	0	20
CAM3_19	2019-10-10	Rupicapra rupicapra	Male	9	321000	4991000	1250	2	1	83
CAM4_19	2019-10-10	Rupicapra rupicapra	Male	Yearling	314000	4997000	2200	0	0	21
CAM5_19	2019-10-10	Rupicapra rupicapra	Female	8	314000	4997000	2200	0	0	52
CAM6_19	2019-10-17	Rupicapra rupicapra	Female	3	323000	4979000	1700	1	0	25
CAM7_19	2019-10-17	Rupicapra rupicapra	Female	7	332000	4972000	2500	0	0	55
CAM8_19	2019-10-24	Rupicapra rupicapra	Male	4	335000	4972000	2400	0	0	20
CAM9_19	2019-11-02	Rupicapra rupicapra	Male	5	338000	4999000	2000	0	0	43
CAM10_19	2019-11-02	Rupicapra rupicapra	Female	4	326000	4994000	2300	0	0	20
CAM11_19	2019-11-02	Rupicapra rupicapra	Female	9	322000	4999000	2600	0	0	40
CAM12_19	2019-11-02	Rupicapra rupicapra	Male	6	319000	4989000	2350	0	0	20
CAM13_19	2019-11-02	Rupicapra rupicapra	Male	3	332000	4982000	2350	0	0	51
CAM14_19	2019-11-02	Rupicapra rupicapra	Male	8	335000	4979000	2500	0	0	60
CAM15_19	2019-11-14	Rupicapra rupicapra	Female	14	329000	4990000	1200	0	0	25
CAM16_19	2019-11-14	Rupicapra rupicapra	Female	1	321000	4991000	1450	4	0	42
CAM17_19	2019-11-14	Rupicapra rupicapra	Male	7	332000	4996000	2200	1	0	48
CAM18_19	2019-11-14	Rupicapra rupicapra	Female	4	327000	4990000	1200	1	1	20
CAM19_19	2019-11-14	Rupicapra rupicapra	Male	7	324000	4989000	1450	2	0	68
CAM20_19	2019-11-23	Rupicapra rupicapra	Female	13	322000	4998000	1600	0	0	35
CAM21_19	2019-11-23	Rupicapra rupicapra	Female	1	322000	4998000	1600	0	0	43
CAM22_19	2019-11-28	Rupicapra rupicapra	Male	1	321000	4990000	1450	0	0	15
CAM23_19	2019-11-28	Rupicapra rupicapra	Female	6	326000	4985000	1600	0	0	20
CAM24_19	2019-11-28	Rupicapra rupicapra	Female	Yearling	321000	4997000	1500	1	0	40
CAM25_19	2019-11-30	Rupicapra rupicapra	Male	1	322000	4998000	1700	0	0	55
CAM26_19	2019-11-30	Rupicapra rupicapra	Female	1	324000	4983000	1600	0	0	22
CAM27_19	2019-11-30	Rupicapra rupicapra	Male	Yearling	316000	4993000	1800	0	0	22
CAM28_19	2019-11-30	Rupicapra rupicapra	Male	4	320000	4990000	1450	0	0	39
CAM29_19	2019-11-30	Rupicapra rupicapra	Female	3	331000	4993000	1350	1	0	72
CAM30_19	2019-11-30	Rupicapra rupicapra	Male	4	327000	4990000	1200	0	0	33
CAM31_19	2019-12-05	Rupicapra rupicapra	Female	5	320000	4991000	1250	2	0	20
CAM32_19	2019-12-05	Rupicapra rupicapra	Female	8	331000	4995000	1800	0	0	20
CAM33_19	2019-12-05	Rupicapra rupicapra	Male	Yearling	325000	4984000	1700	0	0	30
CAM34_19	2019-12-05	Rupicapra rupicapra	Male	Yearling	325000	4982000	1650	0	0	20
CAM35_19	2019-12-07	Rupicapra rupicapra	Male	4	331000	4994000	1600	0	0	20
CAM36_19	2019-12-07	Rupicapra rupicapra	Female	1	339000	4999000	1400	1	0	43
CAM37_19	2019-12-07	Rupicapra rupicapra	Male	1	324000	4983000	1600	0	0	45
CAM38_19	2019-12-07	Rupicapra rupicapra	Female	7	328000	4987000	1200	1	0	21
CAM39_19	2019-12-07	Rupicapra rupicapra	Female	5	322000	4979000	1750	0	0	51
CAM40_19	2019-12-07	Rupicapra rupicapra	Female	7	340000	4997000	800	0	0	20
CAM41_19	2019-12-12	Rupicapra rupicapra	Male	Yearling	325000	4981000	1500	0	0	27
CAM42_19	2019-12-12	Rupicapra rupicapra	Male	Yearling	321000	4990000	1400	0	0	20
CAM43_19	2019-12-14	Rupicapra rupicapra	Male	Yearling	321000	4991000	1200	0	0	58
CAP1_19	2019-10-10	Capreolus capreolus	Female	2	342000	4998000	1200	0	0	30
CAP3_19	2019-10-22	Capreolus capreolus	Male	3	328000	4977000	1500	0	0	21
CAP2_19	2019-10-27	Capreolus capreolus	Male	3	327000	4986000	1500	0	0	60
CAP4_19	2019-11-02	Capreolus capreolus	Female	Yearling	335000	4996000	1600	13	0	30
CER1_19	2019-10-17	Cervus elaphus	Female	3	334000	4997000	2200	13	0	20
CER2_19	2019-10-17	Cervus elaphus	Male	Yearling	330000	4995000	1300	8	0	65
CER3_19	2019-10-17	Cervus elaphus	Male	1	318000	4981000	2050	2	0	45
CER4_19	2019-10-17	Cervus elaphus	Female	Yearling	334000	4996000	1850	12	0	75
CER5_19	2019-10-17	Cervus elaphus	Male	2	324000	4998000	1600	1	0	20
CER6_19	2019-10-17	Cervus elaphus	Female	Yearling	328000	4986000	1200	0	0	62
CER7_19	2019-10-26	Cervus elaphus	Male	12	340000	4997000	800	0	0	64
CER8_19	2019-10-26	Cervus elaphus	Female	3	329000	4983000	1850	0	0	60
CER9_19	2019-10-26	Cervus elaphus	Female	Yearling	318000	4997000	1800	0	0	59
CER10_19	2019-10-27	Cervus elaphus	Male	6	324000	4996000	2100	0	0	70
CER11_19	2019-11-02	Cervus elaphus	Female	Yearling	326000	4985000	1800	3	0	20
CER12_19	2019-11-02	Cervus elaphus	Female	Yearling	338000	4995000	1400	2	0	25
CER13_19	2019-11-02	Cervus elaphus	Female	2	338000	4995000	1400	0	0	75
CER14_19	2019-11-02	Cervus elaphus	Female	1	322000	4990000	1450	3	0	35
CER16_19	2019-11-16	Cervus elaphus	Female	4	337000	4995000	1000	0	0	110
CER15_19	2019-11-16	Cervus elaphus	Male	3	328000	4983000	1800	0	0	105
CER17_19	2019-11-21	Cervus elaphus	Male	2	324000	4993000	2200	0	0	80
CER18_19	2019-11-21	Cervus elaphus	Female	7-8	336000	4996000	1400	0	0	50
CER19_19	2019-11-21	Cervus elaphus	Female	2	322000	4988000	1600	0	0	25
CER20_19	2019-11-23	Cervus elaphus	Female	11	329000	4990000	1200	3	3	64
CER21_19	2019-11-23	Cervus elaphus	Female	4	324000	4990000	1200	0	0	75
CER22_19	2019-11-23	Cervus elaphus	Female	7	330000	4989000	1150	2	0	59
CER23_19	2019-11-23	Cervus elaphus	Female	5	330000	4889000	1150	1	0	31
CER24_19	2019-11-24	Cervus elaphus	Female	8	324000	4989000	1450	0	0	82
CER25_19	2019-11-25	Cervus elaphus	Male	1	327000	4986000	1400	0	0	68
CER26_19	2019-11-25	Cervus elaphus	Male	3	328000	4984000	1700	0	0	85
CER27_19	2019-11-28	Cervus elaphus	Female	6	340000	4997000	1100	0	0	42
CER28_19	2019-11-28	Cervus elaphus	Female	2	335000	4996000	1700	1	0	45
CER29_19	2019-11-28	Cervus elaphus	Female	1	335000	4996000	1700	0	0	21
CER30_19	2019-11-28	Cervus elaphus	Female	4	327000	4982000	1600	0	0	35
CER31_19	2019-11-28	Cervus elaphus	Male	11	327000	4987000	1500	0	0	20
CER32_19	28/11//2019	Cervus elaphus	Female	3	327000	4990000	1200	0	0	20
CER33_19	28/11//2019	Cervus elaphus	Male	Yearling	336000	4997000	1500	0	0	75
CER34_19	28/11//2019	Cervus elaphus	Female	2	340000	4998000	1050	0	0	58
CER35_19	28/11//2019	Cervus elaphus	Male	1	340000	4997000	900	0	0	35
CER36_19	28/11//2019	Cervus elaphus	Female	2	324000	4991000	1350	1	0	35
CER37_19	28/11//2019	Cervus elaphus	Female	3	320000	4996000	2300	0	0	55
CER38_19	28/11//2019	Cervus elaphus	Male	Yearling	335000	4994000	1200	4	0	45
CER39_19	2019-11-30	Cervus elaphus	Female	Yearling	336000	4994000	950	5	0	46
CER40_19	2019-11-30	Cervus elaphus	Female	1	337000	4996000	1000	0	0	23
CER41_19	2019-11-30	Cervus elaphus	Male	5	338000	4998000	1700	1	0	25
CER42_19	2019-11-30	Cervus elaphus	Male	Yearling	327000	4979000	1750	0	0	60
CER43_19	2019-11-30	Cervus elaphus	Female	Yearling	329000	4988000	1300	0	0	60
CER44_19	2019-11-30	Cervus elaphus	Female	3	329000	4988000	1300	0	0	77
CER45_19	2019-11-30	Cervus elaphus	Female	5	336000	4997000	1650	2	0	35
CER46_19	2019-11-30	Cervus elaphus	Male	Yearling	332000	4994000	1300	1	0	51
CER47_19	2019-12-01	Cervus elaphus	Male	2	338000	4996000	900	0	0	84
CER48_19	2019-12-01	Cervus elaphus	Female	3	341000	4996000	1150	0	0	60
CER49_19	2019-12-02	Cervus elaphus	Female	4	326000	4983000	1400	0	0	50
CER50_19	2019-12-02	Cervus elaphus	Female	8	327000	4979000	1700	0	0	62
CER51_19	2019-12-02	Cervus elaphus	Female	3	329000	4985000	1300	0	0	53
CER52_19	2019-12-05	Cervus elaphus	Female	2	327000	4990000	1250	0	0	25
CER53_19	2019-12-05	Cervus elaphus	Female	Yearling	328000	4986000	1200	0	0	22
CER54_19	2019-12-05	Cervus elaphus	Male	Yearling	324000	4990000	1300	0	0	20
CER55_19	2019-12-05	Cervus elaphus	Female	6	324000	4990000	1300	0	0	21
CER56_19	2019-12-05	Cervus elaphus	Female	4	330000	4987000	1300	0	0	52
CER57_19	2019-12-05	Cervus elaphus	Female	Yearling	327000	4981000	1550	0	0	20
CER58_19	2019-12-05	Cervus elaphus	Female	7	317000	4992000	1400	0	0	20
CER59_19	2019-12-05	Cervus elaphus	Male	6	322000	4990000	1450	0	0	60
CER60_19	2019-12-07	Cervus elaphus	Female	4	327000	4986000	1500	0	0	55
CER61_19	2019-12-07	Cervus elaphus	Male	2	321000	4990000	1450	0	0	67
CER62_19	2019-12-07	Cervus elaphus	Female	2	330000	4987000	1250	0	0	20
CER63_19	2019-12-07	Cervus elaphus	Male	Yearling	320000	4993000	1500	0	0	65
CER64_19	2019-12-07	Cervus elaphus	Male	1	334000	4994000	1350	3	0	20
CER65_19	2019-12-07	Cervus elaphus	Female	1	326000	4980000	1400	1	0	65
CER66_19	2019-12-07	Cervus elaphus	Male	Yearling	326000	4980000	1400	0	0	21
CER67_19	2019-12-07	Cervus elaphus	Male	2	321000	4990000	1450	0	0	32
CER68_19	2019-12-12	Cervus elaphus	Male	7	326000	4980000	1450	0	0	25
CER69_19	2019-12-12	Cervus elaphus	Male	Yearling	341000	4997000	1350	1	0	30
CER70_19	2019-12-12	Cervus elaphus	Male	1	333000	4994000	1300	1	0	20
CER71_19	2019-12-12	Cervus elaphus	Female	11	331000	4989000	1350	2	0	65
CER72_19	2019-12-14	Cervus elaphus	Female	Yearling	333000	4994000	1250	1	0	20
CER73_19	2019-12-14	Cervus elaphus	Male	Yearling	336000	4996000	1250	3	0	55
CER74_19	2019-12-14	Cervus elaphus	Male	3	319000	4993000	1400	0	0	60
CER75_19	2019-12-14	Cervus elaphus	Female	5	329000	4987000	1200	0	0	40
CER76_19	2019-12-14	Cervus elaphus	Female	6	327000	4986000	1450	0	0	70
CER77_19	2019-12-16	Cervus elaphus	Male	3	327000	4986000	1450	0	0	65
CER76_19	2019-12-14	Cervus elaphus	Female	6	327000	4986000	1450	0	0	20
CER78_19	2019-12-19	Cervus elaphus	Female	8	328000	4986000	1200	0	0	60
CER79_19	2019-12-21	Cervus elaphus	Male	Yearling	331000	4989000	1250	0	0	40
CER80_19	2019-12-21	Cervus elaphus	Male	2	328000	4987000	1150	0	0	20
CER81_19	2019-12-21	Cervus elaphus	Female	Yearling	340000	4998000	900	0	0	40
CER82_19	2019-12-21	Cervus elaphus	Female	Yearling	342000	4997000	900	0	0	25
Note: 'NA' data not available
